# Supplementary material for: A sequence-based genetic linkage map as a reference for Brassica rapa pseudochromosome assembly
Source: BMC Genomics. 2011 May 14;12:239. doi: 10.1186/1471-2164-12-239 (PMC3224973; doi:10.1186/1471-2164-12-239)
Supplement: Additional file 1 — Details of the 507 sequence-based markers on the RCZ16_DH map, and information relating to anchored scaffolds using the RCZ16_DH map and the other three publicly available genetic linkage maps. [file 1471-2164-12-239-S1.XLS]

## Sheet: Sheet1
Additional file 1: details of the 508 sequence-based markers on the RCZ16DH map.
Marker name	Scaffold name	Genetic distance (cM)	Marker type	Position	Forward primer （5’-3’）	Reverse primer（5’-3’）	VCS_DH BAC ID	VCS_DH marker name	VCS_DH genetic distance (cM)	JWF3P BAC ID	JWF3P marker name	JWF3P genetic distance (cM)	CK_DH BAC ID	CK_DH marker name	CK_DH genetic distance (cM)
BrID10983	Scaffold000011	0	InDel	A01	CATAAAGTTATGTGAGCCAGG	CTGGATTTGTCAGTTTCCAT	KBrB091M07	KS40980	11.1	KBrB091M07	KS40980	14.2	KBrB091M07	nia_m110	2.7
BoE667	Scaffold000190	9.871	SSR	A01	TCACGCTTTTCTCGATCTCACTGT	ATCTTCCTCTTCCCGCCTCTAAAT	KBrS005I11	S005I11-5	30.703
KBRH139B23	Scaffold000011	18.741	SSR	A01	ATCTCATGGTTGGTTCACCG	ATTTCCAAAACACACACGCA	KBrB066A08	KS40810	21.2	KBrB066A08	KS40810	34	KBRH139B23;KBrB066A08	cnu_mKBRH139B23;nia_m096	21.6;36.9
Ra2G09	Scaffold000011	21.344	SSR	A01	ACAGCAAGGATGTGTTGACG	GATGAGCCTCTGGTTCAAGC
BrID10277	Scaffold000011	22.804	InDel	A01	AGAAAGGGGTTTAGGGTTTA	ACTGGGCTTCATCTATAACG	KBrS003F17	KS40690	30.5
BrID10279	Scaffold000011	25.974	InDel	A01	CGAAGAAGAATCGTTACACA	ATGGCCCAACAACCATATAC
BRMS056	Scaffold000014	27.005	SSR	A01	GATCAAGGCTACGGAGAGAGAG	CGTGACGCTAGAGTAATCGAGT
BrID10297	Scaffold000014	27.525	InDel	A01	GACACCTTTGGTTTTGACAT	TGTTTCATTCCGTCACATAG
BrID10299	Scaffold000014	27.63	InDel	A01	GGACAACCAACATTTGTCA	TTGGGAGTCTGGTACACCTA
BrID10985	Scaffold000014	30.313	InDel	A01	GGCGTTTAGCACATAAAAAC	AGGGAAGGAAAGGTCATAAA				KBrB021L13	KC40420-3	53.55
BrID10301	Scaffold000014	30.864	InDel	A01	TAATCAGCATGTCCTTGGAT	ACCACTCCAACGTATCTCAG
BrID10303	Scaffold000014	32.036	InDel	A01	GAATACTTACCCCGTTGTTG	CTACACCGGTTTTTAAAGTG	KBrB085D18	KA40440-2	36.751	KBrB085D18	KA40440-2	58.721
BrID101223	Scaffold000176	34.477	InDel	A01	GTAGAGCATGCTTGACAATG	CGTGAACAGTCTCAAATCAA
OI12F11		35.891	SSR	A01	AAGGACTCATCGTGCAATCC	GTGTCAGTGGCTACAGAGAC
BrID10307	Scaffold000014	37.828	InDel	A01	AACACCACTTTGCTTTTGTC	AGAGACGTTTGGTCATGAAG
BrID101037	Scaffold000014	39.194	InDel	A01	TACGTCTTCTTTCAAATGGG	TAAGATTTAATGTGTCCCGC
BrID101119	Scaffold000051	40.37	InDel	A01	GAGACCTAACTCGGAACAAT	TTCTTCTGCATCTTCCTTTG
BC46		42.038	SSR	A01	CTTTTGCTGCCCGACGAGA	AAGGAAGCAGGAAAGAGATAAAAG
ENA28	Scaffold000236	46.201	SSR	A01	GGAGTCCGAGCGTTATGAAT	CTTCATCGACCCACCTTGTT								ENA28	73.6
BrID10961	Scaffold000131	46.439	InDel	A01	ATATATGAGTATGGCGCAGC	GGACAAGATGGTAATTTCACAG
BrID10823	Scaffold000122	46.694	InDel	A01	AACAAAACGAAGGCTACACT	CAGGTATCACACACAATCTACC	KBrB036M22	KS40230	51				KBrB036M22	cnu_m132	78.7
BrID101187	Scaffold000105	46.976	InDel	A01	CATTGATGTCCAACAAAGC	CTTGAAAATATGGGTGGGT
BrID101211	Scaffold000154	47.085	InDel	A01	TCTCTCCCACAGAAGAAAAA	GGAGTTTGAGACTTCGATGA
BrID10771	Scaffold000090	47.191	InDel	A01	AAGAGGAGCTACAGGTTTCG	ATAGTTCATCCTAGGCCACC
BrID101269	Scaffold000147	47.741	InDel	A01	CAGAAACCAAGGGATCTAAA	GAACTTTCTCCGTTCCTTCT
BrID101261	Scaffold000076	47.781	InDel	A01	ACATAGCAAAGAATCGAAGG	GTTTTCCCTCACTGCATTAT
BrID101259	Scaffold000076	47.781	InDel	A01	TCAGAATATGTAGGAGGAGGAC	TCTGGATCTGGGAGAAATTA
BrID101257	Scaffold000076	48.24	InDel	A01	CCTCTTTACAGAGACGATGG	TGGAGGAGGAAGAGTTTGTA
BrID101255	Scaffold000076	49.326	InDel	A01	TTGTTGTCAACCAATCGTAG	CCTTTTCTAGGAGGCGATAC
BrID101201	Scaffold000142	53.102	InDel	A01	ACAGAGAAGAAAATCCAGGTC	ACGTCAAAGTCCAACATTTC
BrID10437	Scaffold000033	56.083	InDel	A01	CCCTCCTATGATTTGGAGTT	TTGGGTCAAGAAAGATATGG
BrID10435	Scaffold000033	56.327	InDel	A01	GACGTGCTCAGAATGTGATA	AAAAGAAATGTCGACTCGTG
BrID10431	Scaffold000033	57.34	InDel	A01	TTGGAGGTCCAGTACCAATA	GATCCTCAAGATATGGATCA				KBrB089M05	KS30360	92.4	KBrB089M05	cnu_m461	105.9
BrID10433	Scaffold000033	57.848	InDel	A01	CGTCACTTATACGGTTCACA	AACCCACTACTCGCTCTTCT				KBrB089M05	KS30360	92.4	KBrB089M05	cnu_m461	105.9
BrID10445	Scaffold000034	60.042	InDel	A01	CCCCATGCAAGATCAAGT	CCCTACAGTAAATTATGGCA
BrID101141	Scaffold000034	62.979	InDel	A01	CTACTGGTGCTAGTGGTGGT	GCAGATCATTGCATTACGA
BrID101231	Scaffold000186	68.424	InDel	A01	ACCGCACTATGGTATTCATC	TTAAAGACCACCTAAACCGA
BrID10879	Scaffold000200	69.954	InDel	A01	GATTCTGTCCACCCTACAAA	GTTTTGTCAGCCCTAAGATG
BrID101235	Scaffold000192	71.616	InDel	A01	CGACGATAAGAACAAATTCC	TAACACGGTGTGCATCAA
BrID10873	Scaffold000189	72.742	InDel	A01	CCACGTGATATTTGAGGGTA	CCTGTGTCATTCAAAACAGA
BrID101275	Scaffold000214	82.914	InDel	A01	ATGGTCATCTCCTACAAACG	TCAATGGTGAGCTTCTCTTT
BoE132	Scaffold000063	0	SSR	A02	GAAACAATAGCTAAACCCGAGGAT	AAACTTTGAACGTACATTATTAT	KBrS009G14	KS50020	0
BrFLC2	Scaffold000062	2.849	SSR	A02	GCGCCAATTATAAATTTGATTTTC	TCCTCCTGAACCTGGTCTTG
BRMS046	Scaffold000063	5.83	SSR	A02	TTGGCCTTGCTATTACGAGCTG	ATGCGCAAACCCTAATTTTCAC
BrID90303	Scaffold000041	8.289	InDel	A02	CCAGAAACCCTAGCAATGGA	CACACACACACTCAGGCCAC
BrID101147	Scaffold000041	10.137	InDel	A02	ATGCAAGTCTGAGAAGTCCT	AGGTGCAAGCCATTTACTTA
BrID101149	Scaffold000041	11.817	InDel	A02	AGAGATAACACAGCACAGCA	CTTTCCGATGTTCTTCGAT
BoE531		16.375	SSR	A02	GAGACTGAGGCTGGGGGAGAG	GTGAGAGCCATCGGATAAAAGGTG
BoE824	Scaffold000041	20.064	SSR	A02	CAGTTGGGAGTGTAAAAGGAG	GAAGACGCCACCCGAGGAGAT
BrID10415	Scaffold000030	23.941	InDel	A02	GACTGAACTCAGCCTATTGC	GGAACAAAATTGCAGAAGAC	KBrS004M05	KS50410b	22.5	KBrS004M05	KS50410b	35
BrID10845	Scaffold000144	28.273	InDel	A02	CAAAGCAACAAGGGAATATC	GATGTGTAACCAAAGAGTGTTC
BrID10759	Scaffold000086	28.545	InDel	A02	CAACACTCCAAATCAACAGT	ACCTATTCGACTTTGAAGCA
BrID10417	Scaffold000030	32.735	InDel	A02	AACTTCGTCTATCCCACATC	TGAAAGTTTTCCACACACTG
BrID10419	Scaffold000030	34.994	InDel	A02	GAGTGGACAGGCATAGACAT	AGAGGTTACTTGAAACGGGT
BrID10201	Scaffold000007	39.638	InDel	A02	GGTTGTACAGCTTTTCTTGG	GTCAAATTCACAAGGGACAA
BrID10551	Scaffold000007	42.715	InDel	A02	TTCAAGTTCCAATGTCTGAG	ATACTACCACTTGGCCAGAA				KBrB084M08	KR11300-1	52.538
BrID10555	Scaffold000007	43.093	InDel	A02	TGACTTTGGTTCTCAAATCC	ACTTCTCCACCAGTCCATAA
BrID10557	Scaffold000007	43.122	InDel	A02	GTTATAGCATATGGGGCAAG	AGGAATCTGTTTGATGATGC
BrID10963	Scaffold000144	43.428	InDel	A02	GTTGTGGGAAAGTTGAGATT	GGAAAGAAGGTTTTTCTTGG
BrID101179	Scaffold000092	43.722	InDel	A02	GAGAGAGGGACTGAACTGG	GCTTCCAAACATCACCGT
BrID10207	Scaffold000007	44.472	InDel	A02	TGCTGCATAGCCTTCTTC	TGAGAGACTTCGGGATAAGA
BrID10205	Scaffold000007	44.954	InDel	A02	ACGCAAAGTCACTCAACAA	GTTGTCTTTGCTCTTATCGG
BoE611		45.15	SSR	A02	ACCAACTTCAACATCAGGCTCAGG	ACAATCACCGGTGGCTTCGTC
BrID10801	Scaffold000107	46.312	InDel	A02	GGAACAAAGAGCTTTAGCAT	GTAATCGATAGTGGGGACAA
BrID10595	Scaffold000038	48.162	InDel	A02	TACCCTCAAGTGAAATCTGA	GCGGAGAAATACATTGAAGC
BrID90127	Scaffold000226	49.833	InDel	A02	CGCTTTATGGGTTGATCGTA	GATTAACAGAACTAAGTAAAGCCACTT
BrID10447	Scaffold000036	56.52	InDel	A02	CACCTGCTCAGGAGTATTTT	ATTTGACTGCAGATGTCACC
BrID10597	Scaffold000038	59.817	InDel	A02	TCTCGTCTCTTTATCTGCTTG	CAACTTCTCGACTCCTTGAG				KBrB071K22;KBrB001N22	KS50880;KS50890	37.6;41.7
BC48	Scaffold000052	63.313	SSR	A02	CTGGTGATGGAGACGCTATTA	ACTGTCCCAAAACCGCCTCTC
BrID101197	Scaffold000115	69.096	InDel	A02	ACACGTACCACTTGGTTATAGT	TACGGATTCTCTCTCTCACC
BrID10943	Scaffold000052	72.036	InDel	A02	GTCGGTTCGGGTATACAGT	CCACTGGGATACATCAACTT
BrID101131	Scaffold000085	76.35	InDel	A02	CAAAAAGTCCACGAAACATC	GGATGCCATTCCTCCTATAA	KBrB078O05	B078O05-5	59.942
BoE374	Scaffold000085	80.628	SSR	A02	CAGACTCGGATGAAAGGTGA	TCCGAAGCAGGCAGAGT
BrID10421	Scaffold000031	83.51	InDel	A02	GCATTATTTTGTCGGTTGAG	GACGATGTTATGAACGACAG
BoE20	Scaffold000031	85.654	SSR	A02	TACTGAGCTTATTGCGGTGAA	TATAAGGAAGAAGCCAAACTAAAG	KBrS003M22	S003M22-4	61.681	KBrS003M22	S003M22-4	78.036
BrID90021	Scaffold000031	90.34	InDel	A02	ATTTCCAACCTTCTTGTGCG	GAAAGACAGCCAAAGATCGG	KBrS003M22	S003M22-4	61.681	KBrS003M22	S003M22-4	78.036
BrID10707	Scaffold000065	98.483	InDel	A02	TGTGGAGTAAGTGTATCGAATG	TGAACTGATGCAGAAAAACC	KBrB036H12;KBrH014E13	KS51100b;KS51090	83.6;84.1	KBrH014E13;KBrB036H12	KS51090;KS51100b	89.5;100.8
BrID10709	Scaffold000065	104.704	InDel	A02	TGAGGAAGAAACAAGTAGCTG	ATGATGTGCTCGTGTGTTAT	KBrH005L20	H005L20-1	86.579
BrID10947	Scaffold000065	108.737	InDel	A02	GACGGTGAACAACCTAACAT	ATGAGTGGGAATAAAGGATG	KBrS016N10;KBrB066B03	KS51120;KS51115b	83.1;84.3	KBrB066B03	KS51115b	98.3
BrID101169	Scaffold000078	114.738	InDel	A02	AAACCCTAGCGATTACAGTG	TTCCGATCTGCTATTTTCTC
BoE133	Scaffold000065	118.086	SSR	A02	CGCTCGATGCATCCACCTGT	TTCGCGCCATCTTATTATCAAAA	KBrH014E13	KS51090	84.1	KBrH014E13	KS51090	89.5
BrID101167	Scaffold000078	122.888	InDel	A02	GCACTTGGAAGTACGAGTTA	TAGTTATGGGTTGGAGATGC				KBrB021J09	KS51180	94.2
BrID101165	Scaffold000078	130.695	InDel	A02	TAAGGCCTGTTATTTGGAAG	AACTCGCCCTAACAACAATA				KBrB021J09	KS51180	94.2
BrID10523	Scaffold000005	0	InDel	A03	TATCACAGCCCTTTCATCTC	CTAATGCTGCTACTTATGCG				KBrB076A06	B076A06-4	153.063
BrID10153	Scaffold000005	7.692	InDel	A03	AGTAGGAGTCGTGGATTCTG	ACAAAGCATCTTCTCACTGG	KBrH076J22;KBrH076J22	H076J22-5;H076J22-5	113.237;113.237	KBrB055N13	KS50090	147.8	KBrB055N13		56
BrID101031	Scaffold000005	15.671	InDel	A03	GTCTGCCTCTTCAATTTGTC	TTATTATTCGCTATGGCCC				KBrB045I17	KR50010-1	149.46
BrID10155	Scaffold000005	18.392	InDel	A03	TAGCTTCTTGTGTTTCCACC	CAGGGAAACATACTCCTTCA				KBrB026J02	B026J02-3	162.23
BrID10973	Scaffold000005	19.43	InDel	A03	GCGGTAGATGTATGGAGGT	GCAGGTCACCTTTACCATAC	KBrH076J22;KBrH076J22	H076J22-5;H076J22-5	113.237;113.237	KBrB055N13;KBrB027A19	KS50090;B027A19-3	147.8;152.673	KBrB055N13		56
BrID10157	Scaffold000005	21.636	InDel	A03	TGTTGAAGTCCTGATCATTG	GCTGGTTTGATAAAACTGCT				KBrB022F09;KBrB070G10	B022F09-5;B070G10-4	142.79;143.616
BRMS303	Scaffold000005	27.954	SSR	A03	ACTCAACAACCGAACAAGAAAAACA	CGGTAGAGAACAGAGGAAGCCTAAG	KBrS010D10;KBrH006B04	S010D10-3;H006B04-s1	95.971;96.8
BoE368	Scaffold000005	29.648	SSR	A03	GGAGGTGGAGGTCAGTG	GGCTTTCCATTCATATCTTTCTCC	KBrB018H04;KBrB016B21;KBrH013I08	KC50290-1;KS50300;KS50280	104.643;105.7;105.8	KBrB018H04;KBrH013I08	KC50290-1;KS50280	121.307;122.9
BrID10897	Scaffold000005	33.431	InDel	A03	AGTGAGGATGCTCAAGGTAA	GATGGGATTGGCAAAATCT	KBrB038I20	B038I20-2	102.992	KBrB080H21;KBrB008I08	B080H21-5;KS50230	134.983;135.6	KBrB008I08	nia_m101	42.6
BrID101081	Scaffold000005	33.436	InDel	A03	GAGCTCTCTTAAGCCCTTGT	TCCTAAATATCTCCTACCACTC	KBrB038I20	B038I20-2	102.992	KBrB080H21	B080H21-5	134.983
BrID10531	Scaffold000005	35.421	InDel	A03	GATAGGTTCACGGAAAACAG	CAGTTAGCAAGTTCTTTGGG
BrID10533	Scaffold000005	36.399	InDel	A03	TGGGAGAGAGAGAGAGAGAA	CTTCTGTTTGTCCATGTGGT				KBrH036K23	H036K23-5	125.252
Ra2E11	Scaffold000005	36.887	SSR	A03	GGAGCCAGGAGAGAAGAAGG	CCCAAAACTTCCAAGAAAAGC	KBrH048N09	H048N09-5	98.786
BrID10537	Scaffold000005	37.769	InDel	A03	TATTATCGAGTGCTGACGTG	ACCGTCCTCTCTTCTCTTTT	KBrH006B04	H006B04-s1	96.8	KBrH091F08	H091F08-4	118.173
BRMS269-2		39.337	SSR	A03	AATTTTCAACGCCTTCATCCTGT	GGTGAATGCATCAGTCGACATAACT
BrID10703	Scaffold000064	40	InDel	A03	CCTGGCATGATGATGTTTA	AGTAATTAAGCAAGCATCGG				KBrB091A17	B091A17-4	159.638
BrID101007	Scaffold000064	41.171	InDel	A03	AACCTCTGTCATCAAATTGC	CGACTCCAAACTCTTTGTTT	KBrB054N05;KBrB030F12	KS50870;KS50900	87.7;89.6	KBrB054N05	KS50870	117.5
BrID10705	Scaffold000064	41.433	InDel	A03	ATTCGAGGACTTGAGTAGCA	GTTCCACGTCAGCAAATAC				KBrH004B20	KS50910	108.1
BRMS043	Scaffold000039	42.945	SSR	A03	GCGATGTTTTTTCTTCAGTGTC	TTAATCCCTACCCACAATTTCC								BRMS043	16
BrID10939	Scaffold000039	43.363	InDel	A03	TTCGATGAAATGACTGTGTG	AAAGGATCCCAACTTCTAGC	KBrB068H20	KA20530-3	88.771				KBrB068H20	nia_m079	19.6
BrID10605	Scaffold000039	44.335	InDel	A03	GGATGTGAAGAGCAAAAGAA	CAGAAACTGACTGCAAAGAA	KBrB031G07	KC20670-3	79.328				KBrB031G07	cnu_m173	20.4
BrID10601	Scaffold000039	44.413	InDel	A03	TCCGACAGATATGTAATGCC	TACGTATGAATGCGTGTGAT				KBrB063O08;KBrS012M03	B063O08-3;KS20620	99.985;102.5
BrID10449	Scaffold000001	45.488	InDel	A03	CGAACCAAATACCATTTAGC	GCTACGTACAAACAATTTGG	KBrB086M08;KBrH012A14	B086M08-2;H012A14-5	71.312;75.142
BrID10031	Scaffold000001	45.886	InDel	A03	CGTTCTGTGGAATGATTTAG	ATCAATCCCCATCATACATC				KBrH017L09	H017L09-s2	93.7
BrID10451	Scaffold000001	47.952	InDel	A03	GCTAAGCAAAAGCCAAACTA	CCATGCATCAGTGGTTAAG							KBrB056I08	cnu_m384	27.4
BrID10037	Scaffold000001	49.357	InDel	A03	TAAAACATCGTGAGTCGTCA	GACACATCCAACACCTTCTT	KBrH010E23	H010E23-4	68.658	KBrB068E07	KS20470	85.7
BrID101027	Scaffold000001	50.179	InDel	A03	ATGGATTGTTGGGTTATGAG	GAAAGAGAAGCATCATCCTG				KBrB038M13	KS20420	88.8
BrID10457	Scaffold000001	52.997	InDel	A03	CGTTGGAGAGTTGTAAATGG	AAACTCTTAACCAGGCGATT	KBrH011C16	H011C16-4	62.133
BrID10041	Scaffold000001	54.326	InDel	A03	AGGCCATGTTAGCCATTAC	GCACCTGATTACTTCAAAGC	KBrB086B23	KS50800	64.5	KBrH034P23	H034P23-s3	82.9
BrID101073	Scaffold000001	55.187	InDel	A03	GGTGCTGAAGCTGACTAAGTA	CACAAGAGTGCATTCAACAA	KBrB078E04	B078E04-2	63.934	KBrB030G12	B030G12-s1	84.3
BrID10047	Scaffold000001	57.661	InDel	A03	CTCACATGGGCAACTTTATT	GAGTGATCTGAGTCGAAAGG
BrID10459	Scaffold000001	59.697	InDel	A03	ATTCTTTCAGGTCAGGTTCA	GATCGCAAAAGACAGAACTT
BoE76	Scaffold000001	63.167	SSR	A03	GCCCATCTCAGTTTTTCAA	AGCGCGGCGTGGTTCAGT	KBrS007P17	KC30030	52.261	KBrS007P17	KC30030	79.773
BrID90424	Scaffold000001	68.091	InDel	A03	CTCTCACATCAACCAGGCAA	TTGGAAGGAGGTACCACACG
BrID90430	Scaffold000001	70.017	InDel	A03	GCACAAGTATTTTTCCTGCATC	TAGCATTGCACGATGTCAAA				KBrH001D20;KBrB047D06	KS30310;KS30300	65.9;68.5	KBrH001D20	cnu_m477	50.8
BrID90428	Scaffold000001	72.939	InDel	A03	GGACTCCAAGTATTGTATCTGCAT	AGTTTTACGATACGAGATTGTGC
BrID10461	Scaffold000001	73.013	InDel	A03	TAAGATAATGGAACGATGGC	CTAATCGTTGTCATGAATCC				KBrB041O21	B041O21-1	63.537
BrID10061	Scaffold000001	73.979	InDel	A03	CAAGCATACAAATCCCAATC	CCTTCTCCAAAGTCAATTTC	KBrB052N08	KS30380	44.1	KBrB010F13;KBrB052N08	KS30370;KS30380	46.5;47.6	KBrB052N08;KBrB010F13	nia_m120;cnu_m479	49.9;51.1
BrID10463	Scaffold000001	74.398	InDel	A03	CACTAAAAACCCTAACTGACTG	CTCATCAGCTTACAATGCAC	KBrB042O05	KS30330	45.4	KBrB044L24;KBrB021F10	B044L24-4;KS30350	58.681;62.6	KBrB042O05;KBrB021F10	cnu_m321;cnu_m324	51.1;51.4
BrID10063	Scaffold000001	75.59	InDel	A03	GCGTCAGTTTATGGATCTTC	GTGACACTAAAATGAAGGAGG	KBrH040N18	KS30463	44.2	KBrB019B16;KBrH040N18	KS30430;KS30463	60.1;62.2	KBrB019B16	cnu_m327	51
BrID10967	Scaffold000001	75.957	InDel	A03	AAGGAGATGGAGGCGTAG	TTTCTTAAGAGAGAGCTTCAGG	KBrH040N18	KS30463	44.2	KBrH040N18	KS30463	62.2
BrID10889	Scaffold000001	81.61	InDel	A03	CATCCACTAGCTTCTTCTTCA	ATATTCAGCTAACCGTTGGA				KBrB037A01	KC30610-2	55.372
BrID90432	Scaffold000001	83.704	InDel	A03	AGCTGTTTCGAAGACGAAGG	GTTCAATGGTTTTGATCGGG
BoE320		85.05	SSR	A03	CACGACACGAAACCCTAAACT	CATCCGCTGAGAACTGTCG
BrID90436	Scaffold000001	86.738	InDel	A03	AGCCGTAAGGCTGTTCAACT	TGTCAAACGGAACCAAACTG
BrID10021	Scaffold000013	89.88	InDel	A03	TGTCCATGATTGAAGGAAGATG	ATTCGCCTAATGGTGATGCT
BrID10289	Scaffold000013	90.48	InDel	A03	TGCTACAAGCTCAATCACTG	CGTCACCGTTAGTAAGTAAACA
BrID10025	Scaffold000013	92.72	InDel	A03	TTCAAGAACGATCAAGAAGCAA	AAATGCAGCGTTTTAGGGG
BrID10291	Scaffold000013	93.373	InDel	A03	GGTTGACATAACCAACCAAG	TCAAGTAAGAAGTCTCTGATGC				KBrB058B22	KR20070-1	52.214	KBrB058B22	nia_m057	63.9
BrID90029	Scaffold000013	93.607	InDel	A03	TGTTCATTGTTAGATAATGTTTTTGAA	TGGTCAACATAGATTTGCACG	KBrB056J14	B056J14-1	33.19
BrID10295	Scaffold000013	94.057	InDel	A03	TGCACAGAAACTTTCACGTA	AGCTCATGTGATATGCACTCT				KBrH045B11;KBrB072K21;KBrB001J17	H045B11-1;B072K21-5;B001J17-1	50.833;51.188;52.773
BrID10293	Scaffold000013	94.47	InDel	A03	AATGCGATAATCTGAAGGAG	AAAATTAGGGTCACTTGTCG				KBrH045B11	H045B11-1	50.833
BRMS042	Scaffold000013	98.059	SSR	A03	TCGGAATTGGATAAGAATTCAA	GGATCAGTTATCTGCACCACAA								BRMS042	71.2
BrID10001	Scaffold000013	99.827	InDel	A03	CGGTCTGAATACATCTTTCATCA	CCTCAATAAGCGGAAATGGA	KBrS012D09;KBrS001M03	KS30920;KS30910	23.5;23.9	KBrS012D09	KS30920	42.7	KBrS012D09	cnu_m371	79
BrID10005	Scaffold000013	99.933	InDel	A03	ATGAACATGAAGGGGCCATA	CGAACGATACTCTTCATTCTTCAA				KBrB043L22;KBrB002E24	KC30870-3;KC30890-1	40.844;41.771
B126.3	Scaffold000013	101.295	SSR	A03	GGAAGATTCAAAGTCGAGTG	GTTGGGTTCGTTGTATCATC				KBrB002E24	KC30890-1	41.771
BRMS042-2	Scaffold000013	103.577	SSR	A03	AGCTCCCGACAGCAACAAAAGA	TTCGCTTCCTTTTCTGGGAATG								BRMS042-2	71.4
BRMS050	Scaffold000013	103.714	SSR	A03	AACTTTGCTTCCACTGATTTTT	TTGCTTAACGCTAAATCCATAT								BRMS050	72.2
BrID90039	Scaffold000013	105.252	InDel	A03	TTTTTGGCTAACAAAGTGTAAGG	TTGAGAAAGCTTAAAATTGCCAC	KBrB085J21;KBrH102D03	KS40400;H102D03-2	16.8;17.817	KBrB058C06;KBrB085J21	B058C06-2;KS40400	33.559;34.3
BrID10401	Scaffold000027	107.762	InDel	A03	GTCGGATTTCTTTCTACACG	TGAACCTATCTTCCTCAACG
BrID10999	Scaffold000027	119.222	InDel	A03	CGAACTTGGTTCGTATGTG	TTTGGAGGTCTACCAAAATG				KBrB045B23	B045B23-3	22.473
BrID10619	Scaffold000043	120.139	InDel	A03	AGCATGAGCTTGTTTTTGAC	AGAAGAAAACGCTCAAGTCG	KBrH102D05	H102D05-3	4.964
BrID10617	Scaffold000043	120.954	InDel	A03	GTCTTATCATTTTCTCGCAC	ATCTGTTTAGGTGCTATGCC				KBrB047J10	B047J10-4	24.653
BrID10367	Scaffold000023	121.428	InDel	A03	TTGGTCAGCTGTCACATATT	CGCCTCGATTGATGTTATAC
BrID10369	Scaffold000023	121.958	InDel	A03	TTGGTAAGGTGGTAATAGTGC	AAGATGGATTGAAAGGCTCT				KBrB010M19	KS40880	17.3
BrID90131	Scaffold000023	122.781	InDel	A03	GGAGGCCTCTTAGGCTTGTT	ATGAAAGGTGGTGAAGCCAA
BrID101051	Scaffold000027	123.391	InDel	A03	CCGTCCTTCACTTGTATTTT	GCGAGAGAGAGAAAGAGATG				KBrH023G06	H023G06-4	7.751
BrID101019	Scaffold000124	127.596	InDel	A03	CCAAAACAGAGGATTGAAAG	CCAGAGCTGAGCTACTTCTAA				KBrB111K20	B111K20-4	0
BrID10399	Scaffold000027	130.498	InDel	A03	GTGCATCAGTGAGGGTATCT	ACACAGACGTGGTTAGTGTG				KBrH035D15;KBrH023N19	H035D15-1;H023N19-1	25.357;-7.241
BrID90305	Scaffold000043	133.33	InDel	A03	GCAAATGTCAAGCAAACCAG	TTTTATCTCCAAATCCACAAGAAA				KBrB065L05	B065L05-3	18.12
BrID90107	Scaffold000043	133.461	InDel	A03	TCCGTCGGTTTCTAGTTCAAA	TTGTTGTGGTCCATTATGCAG				KBrH006L17	H006L17-1	18.811
BrID90283	Scaffold000023	134.076	InDel	A03	CCTCTTGATGTTTCGTAAAGCC	CTGATTCAGCATCACGAGGA							KBrH005P10	cnu_m146	109.6
BrID90059	Scaffold000205	0	InDel	A04	TTCATGCTTACCGACACTGG	TGGGACACCTTGTGTTCTTG							KBrB071M14	cnu_m570	4
BrID10881	Scaffold000204	11.613	InDel	A04	GGTTAGGGAAGAAAGTGAGC	ATCCCTAAACAAAAGCCTTG
BrID10929	Scaffold000016	14.319	InDel	A04	CAATTTGGGAAGACAGTTCT	GATTCGTTGATATAAGGCCA
BrID10987	Scaffold000016	18.238	InDel	A04	TGGCTTCAGGTAACAAAGTT	AATATGTATGTGGTGGGAGC
BrID10321	Scaffold000016	33.788	InDel	A04	TGTGTTTCCTAGTGTGTTGG	ATCAGTCTGAGGGTTCATCA
BrID90277	Scaffold000016	35.03	InDel	A04	TGAAACAAAATGAAAAATTCACGA	CAGGAACGCATTAACGTGATTA	KBrB068A13	B068A13-1	0
BrID101249	Scaffold000235	41.679	InDel	A04	TTGCATAGCACATGTAGGAG	GAACGTCTACTTATGGAGAACA
BrID10757	Scaffold000083	43.278	InDel	A04	TTTTTCACCCACTAAACCC	CCTCATCGATGGGTAAGAA
BrID10645	Scaffold000048	46.739	InDel	A04	GCAGAGGAAAACAATCAGAC	AAGCGTCGACTTGAAATCT
BrID10689	Scaffold000060	48.338	InDel	A04	TTTGGGTCCATTGGTAGATA	TGGTAAATGCAGAATGTGAG
BrID90211	Scaffold000048	50.363	InDel	A04	TCGTCGACAATGAATTTGAGA	AAACGCTTAAACGGATTAGAGAA
BrID90209	Scaffold000048	50.417	InDel	A04	CGCTTAAACGGATTAGAGAACC	TCGTCGACAATGAATTTGAGA
BrID10641	Scaffold000048	50.421	InDel	A04	ATTCTATCCTCCACAAAGGC	AGGTTTTAGTAGCAAGGCTTC
BrID10639	Scaffold000048	51.227	InDel	A04	CGAGTTATTGGTTAGAATCG	TTTATTTTCCGATAGAGGGG
BrID10637	Scaffold000048	52.693	InDel	A04	AAGCAAAGAGAAGAGATTGG	GTGTATGCAGGTATGCAAAT
BrID90143	Scaffold000070	55.493	InDel	A04	GGGAACTAGGTCGCTTGTTG	CATATTGGGGAAGCATGAGG
BrID10747	Scaffold000079	57.229	InDel	A04	TCAAACAGTGACAAACTCCA	GTCGATTTACTTTCTTGCGT
BrID10723	Scaffold000070	58.759	InDel	A04	GCTTTCCTCGTGTCATTAGA	CTTTCCGAGTTTCCATAGTG
BoE955		61.312	SSR	A04	TCAGTGTCTCCTATCTCATCA	TGCGGTTCAATCTCAAG
nia-ssr076		64.004	SSR	A04	TGTTCGTGAGTGAGGGGAGT	TCTCATCACGCGGATAACCT
BrID101061	Scaffold000083	65.791	InDel	A04	AAAGATGTCATGAACAACCC	AGCCTCAAAGTTTAGCACAA
BrID10779	Scaffold000094	69.247	InDel	A04	CCCTCCTTAACACAAGAAAA	CGAGAAAACTATGTTGTGGC
BoE125		74.782	SSR	A04	AACGTCCGTCACTTTCAC	GTCCCCTTTCCACTCCGTCACA
BrID90295	Scaffold000035	84.477	InDel	A04	CACAAAGCTCACTTCTTAGGCA	TATAGCCTTGCGGTGGAGTT
BrID10363	Scaffold000021	90.266	InDel	A04	CTTTGTGGGATGAGCTTAAA	TAGTTTTCCAAGAAAGCCAG				KBrB033O04	KS20720	55.2	KBrB033O04	cnu_m254	89.9
BrID10931	Scaffold000021	93.943	InDel	A04	AAGGTTTGACTGTTCCACAC	AAAAAGCCATAACGAGTGAG
BoE450	Scaffold000021	97.296	SSR	A04	TCTCGCCATGGCTGATAAG	TCGGGGCGTTGATTCTCGTCTCT
BoE317	Scaffold000021	101.682	SSR	A04	CAATACTCAAAACGGAATAAACCA	TTGCCAACCTCCGTAGTCTCCAT
BrID10875	Scaffold000197	109.783	InDel	A04	GAGAACATCGATCATCCAGTA	CTAGGCTAACTCAAAGTTGGTA
BrID10883	Scaffold000210	110.975	InDel	A04	GCTGACGTGTAGCGTTTT	CATATGGCGTTTCTGAAAGT
BRMS034	Scaffold000004	0	SSR	A05	GATCAAATAACGAACGGAGAGA	GAGCCAAGAAAGGACCTAAGAT								BRMS034	42.1
BrID10123	Scaffold000004	7.025	InDel	A05	AGCTAAAGAGAAAGGGAAGG	AGAAAAGAAATTGAGAGGGG
BrID90482	Scaffold000004	18.083	InDel	A05	TGCTGCCCAGCTTTTAATTT	GCCGCAATGAAGAAGAAAAA
BrID10509	Scaffold000004	20.457	InDel	A05	TCTCTTCATTATCGAACACC	AGGAAATATGGAGTCACCTTC	KBrB010H06	KS20860	75.9	KBrB010H06	KS20860	133.9
BrID10895	Scaffold000004	25.224	InDel	A05	GACAGCAACAACAACAAGAA	TTCCCCAGTAAATAACCTCA
BrID10511	Scaffold000004	32.373	InDel	A05	CACAAGCTAAAGCATATGGA	CATTACACTTGGGTCATCAA
BrID10133	Scaffold000004	42.237	InDel	A05	CTAATTTCTGGCATACCTGG	GAGGCTGATGATGTCTTGAT
BrID90253	Scaffold000004	44.376	InDel	A05	CTTACAGGATGAAGCTCGGC	GGTCCCAATGGAATCATCAA
BrID10515	Scaffold000004	47.922	InDel	A05	CACAGGTTTGTGGAAGGATA	ACGTCTTCCTAATTGCCTTT
BrID10141	Scaffold000004	55.297	InDel	A05	GAAATTTACAGAGAGAGCTTCG	CCAAAGAGATTTTCGGGATA
BrID90494	Scaffold000004	56.009	InDel	A05	AATCGTTGCATTGTAAGCCTG	ACGCCTCACCAAAAGCTAAA
BrID10971	Scaffold000004	57.021	InDel	A05	TCAGTTTTGTAAGGGGGTTA	GATTTCTTGAAGTGCCATGT	KBrH015L23	KS20700	22.8	KBrH015L23	KS20700	96.4
ENA4		65.538	SSR	A05	ACTTCTCTTTATTCACTTCCCA	GAGGGTGGTTGGTTCATT								ENA4	63.1
BrID90500	Scaffold000004	69.249	InDel	A05	ATGGGCTTTGTTTGGGTAAA	TGAAAGAGACAAGCTGGCAA
BrID90498	Scaffold000004	69.956	InDel	A05	TCATTCAACCTTATTTGCCAGA	CACTAAAAGTTTCGAAGTGGAACA
BrID101219	Scaffold000166	72.073	InDel	A05	TCTCAGGTCCAAGAAGCTC	TTCAGCCATCAACTGAATCT
BrID101069	Scaffold000125	72.759	InDel	A05	TGGTCTCGTTCTTATCTCTGA	ACCTCTGATCTTGATGCCTA
BrID101057	Scaffold000071	75.569	InDel	A05	TATGTCGGTCCAAACTAAGC	TCGTCTTCTTCTGCTCTAACA
BoE567		79.391	SSR	A05	CACGATTTCTGCTCCTCAA	GTGGCCGCCCTCTTCGTT
nia-ssr036		82.349	SSR	A05	CTGCGCGTCAGTCACTACAA	AGTCTACCCAAATGCGGACA
BrID10825	Scaffold000125	84.859	InDel	A05	CAATGTGTTCGATGGAATG	TAGTGTGCGAACAGATTCAG	KBrH001D10	KS11020	47.7	KBrH001D10	KS11020	81.3
BrID10383	Scaffold000025	85.091	InDel	A05	CGTATCTTTGTTTGAAAGGG	ACCATCTCAGTGGTCTTTTG
BrID101025	Scaffold000166	86.06	InDel	A05	TATGTGTTCATGCTCCATGT	AAGAGGATTATGGAGCTGTT
BrID10843	Scaffold000139	86.259	InDel	A05	GACTTTAACCTTGCCCTGAT	TTCACTATTGTGCGAATCTG	KBrB031K11	B031K11-2	42.668
BrID10841	Scaffold000139	86.327	InDel	A05	ACACATCTTGTAGCTTCTTGC	TCTAAAGGTTTCCTTCCACA
BrID10749	Scaffold000080	88.309	InDel	A05	ACATCTTTGCCGTTTGATAG	TGCCAGATTAAGACATGACA
BrID101239	Scaffold000202	90.263	InDel	A05	TCCACACAGAAGATAACTGGT	GAGATGACATTTTCGCTGAC
BrID101063	Scaffold000109	90.675	InDel	A05	GAGATGGCAGAATTAACAGA	CTGAGGTAGTTCTGATGGAA
BrID10737	Scaffold000075	91.274	InDel	A05	GTGGTTTTGTCACTGGAAGT	CCAAAACGCAGTAGGAAATA
BrID10805	Scaffold000109	91.274	InDel	A05	ACCCACCATCTACGTTCTAC	GAATATCCCAACACATGCTT	KBrB045I12;KBrB004O19	KS30520;B004O19-3	40.6;41.383
BrID90057	Scaffold000075	91.274	InDel	A05	AACGTCATCCCACTCTACAAAAA	TCAACACTATCCAGACCCCA
BoE417		91.564	SSR	A05	ACAGCGACCGTATCCATCAC	ACAAACTACTCTCAAGGTCATACA
BrID10583	Scaffold000037	93.019	InDel	A05	CGGTTTCATTACCTAGACCA	CTGCGCGCACATACAATA							KBrB042O03;KBrH013M23	cnu_m396;cnu_m592	69.1;69.8
BrID10585	Scaffold000037	93.019	InDel	A05	TGCATTACAGCCAATAGAAG	ACCAAACAAAGAGTGTCCAA
BrID10587	Scaffold000037	93.043	InDel	A05	CTTCGAATACAATCACCACC	CAAGAAAATGAAGGGAACTG
BrID10591	Scaffold000037	93.763	InDel	A05	ATAAGAGACATTGCCAGAGA	GCACCACTTGGTTTTCAATA				KBrB071H12	KS30450	62
BrID10581	Scaffold000037	94.49	InDel	A05	TCGTGGAAGTACATTTCAGT	CCCTCCAATTCATATCTCAT							KBrB042O03	cnu_m396	69.1
BrID10589	Scaffold000037	95.159	InDel	A05	CTTGTATGATGAGTCAACGG	ATGATGCTGATTGTGAATCC				KBrB071H12	KS30450	62
BC105	Scaffold000037	95.884	SSR	A05	CGTCCGTAGCGCTATTTTTCAGA	ACGTTGTCGATCGCCCAGTTC
BoE683		96.381	SSR	A05	GAAATTCTGGCGATAAGTC	TTCACAAGAGCCAGGGTTTT
BrID10593	Scaffold000037	98.119	InDel	A05	AAGACATCCACAGCTTCCTA	CGGTATGATTGGTTTCATGT
BrID101017	Scaffold000098	103.937	InDel	A05	TGGGATCTGAGAGAGAGAGA	AACAATTGGTGACGATGTG	KBrB063G23;KBrB039A19	KS30260;KS30270b	22.4;24.2	KBrB063G23;KBrB039A19	KS30260;KS30270b	38.2;42.2	KBrB063G23	cnu_m442	76.7
BrID10671	Scaffold000055	104.446	InDel	A05	ATCGACGTCGTTGTATATGA	CTGTGACAACGCACTTGTT
BC113	Scaffold000055	106.248	SSR	A05	ATACAATCTTCGTGACTCTACAG	AGCATCAACGCCAACTTTATCC
BrID101183	Scaffold000098	108.816	InDel	A05	ATAGAACTCACCCTCACACC	AAGACGAACACTAGCAGACG
BrID10719	Scaffold000067	114.956	InDel	A05	CATGAGAGGAATGGTCTGTT	TGGTTTGAACTTTGACCACT				KBrB007J07	B007J07-4	24.509
BoE583	Scaffold000098	116.913	SSR	A05	CATCATGGGTCGCCGCAAACAA	TCTTCTCGCATCCTCTGGCTTACG	KBrB063G23;KBrB039A19	KS30260;KS30270b	22.4,24.2	KBrB063G23;KBrB039A19	KS30260;KS30270b	38.2;42.2	KBrB063G23	cnu_m442	76.7
BrID90215	Scaffold000055	117.538	InDel	A05	TCCCGACAGGTACTCGAAAG	GCCACGCAGGTGATCTACTC
BrID90333	Scaffold000067	119.671	InDel	A05	TCAGATAATATTTTGGATAAGGGG	TTGGATTTGATGTTTCTTTTGG	KBrH073K04	H073K04-3	15.319				KBrH003E08	nia_m014	95
BrID10787	Scaffold000098	123.892	InDel	A05	GCTGTGATAACAGGCAAATA	CTCCAGTCAAATTAACATGC
BrID90357	Scaffold000098	124.879	InDel	A05	TGGCAGAAACAACCAAAGAG	TGTGGATAGCAAAGGCTGAG	KBrB039A19	KS30270b	24.2	KBrB039A19	KS30270b	42.2
BoE891	Scaffold000098	128.183	SSR	A05	CCTCTTTCCTCCCTTCCTTCATCT	AGGGGCGGTAGTAATTGGAGTAAC	KBrB069G15;KBrB053K16	B069G15-1;B053K16-2	25.542;27.487				KBrB069G15	cnu_m277	73.1
BC36	Scaffold000160	132.188	SSR	A05	CCTCTCCGGCTTCTTCCTCACCT	GCGGCAAAAACGGGCTCATTAC
BC25	Scaffold000160	132.226	SSR	A05	GCGGCAAAAACGGGCTCATTA	CTCTCCGGCTTCTTCCTCACCTCT
BoE538	Scaffold000160	132.761	SSR	A05	TTTTGATGGGAGGAGGGAACT	TGGGGGAGGATAAGGATAAGCATA
BrID10857	Scaffold000165	133.801	InDel	A05	CATGATAAATTGGCCCAAAC	TGGAAAATATAGTGACGACG
BrID10715	Scaffold000067	135.845	InDel	A05	TGCTCTCTGCCTACTTCTTG	ACCGATTACCAGCTAATGAC
BrID101215	Scaffold000160	140.935	InDel	A05	CAGAGAAACCCGTTTTTGA	TGTGAATGCGACGATGAC
BrID101243	Scaffold000222	142.609	InDel	A05	CCGGTCAGTCAGTGTACTTT	TTAGCACTGGAGGAGTTCAT
BoE185		0	SSR	A06	GGAGCATTCACCACATAAAACTAA	GCGAGAGGCTGCCCGATTCC
BrID90105	Scaffold000137	4.917	InDel	A06	GAAATACTACACATTTTCCAAAACAAA	TCGATAGGTAGGGTGCATTTTC
ENA20	Scaffold000137	5.453	SSR	A06	GATGGAGGAAGAAGACAAGAC	TCTGAACTACCAAAGCCAAC								ENA20	11.2
BrID10835	Scaffold000137	6.316	InDel	A06	AAAGGCTTCTCCACAAAAG	CAATCCAAATCTCACATCAG	KBrH003K23	KS11000	2.6
BrID10865	Scaffold000173	6.574	InDel	A06	TTTAAAGTGAAGAAGCGAGC	TCAGAAGCTTCCTCGATATT
BrID10863	Scaffold000173	7.384	InDel	A06	AGCAAGCTAGCAACATTTTC	TATGTTGGAGGAATCAGGAG
BrID101049	Scaffold000026	10.274	InDel	A06	TGCTTGAAGCTATTGAACG	CAGCTGCAAGGAAAAGAATA
BrID10997	Scaffold000026	13.89	InDel	A06	CTGCTTTCTTGGTTTTCAGT	CCAGAGCATTTTCCTTCATA
BrID10397	Scaffold000026	15.288	InDel	A06	GACTGAAATAAGGCACTAGAAG	CCCATGACTGCTAAACATT
BrID10395	Scaffold000026	18.283	InDel	A06	GCTGACATGTACCTTTTGAA	CATCTAAGACCGAGTCAAGC	KBrB030D08	KS10960	5.6
BrID10995	Scaffold000026	18.686	InDel	A06	CATGTTTCTCATTTCCATCC	AAGCTTCGAATATGAGGTGA	KBrB030D08;KBrB065N20	KS10960;KS10950	5.6;6.1	KBrB065N20	KS10950	13.5
BrID10391	Scaffold000026	20.45	InDel	A06	AGTAGCTTCTCTCCACCTCC	TGGTGAGTCAGTGAAGAAGA
BoE347	Scaffold000026	24.701	SSR	A06	TCGAGCCCCTAGAAAAAGAGAAAG	TGGCGCCGGAGGACAAG
BoE875	Scaffold000026	27.567	SSR	A06	CCGACAATGGCTGGAGTAGG	GATAAGCCGGTAGAGCATAAGGAG
BoE993	Scaffold000026	31.686	SSR	A06	CCCCTCGCCGGTTCTAAATG	AGCTAAAACCGGTGCAGTGTGAT
BrID10411	Scaffold000029	37.137	InDel	A06	GAAGATTTTTGGTTCTGTCG	CTTATGACCTTTCACCATTC
BoE600		38.546	SSR	A06	GCATAGCTACGGCAACAAC	TATCCCACTAGTCCCCTCTC
BoE986	Scaffold000029	43.838	SSR	A06	GACGTATCTGTTAGCGAGGGTTTT	CTGCCGATGTCGTTGATTAGTGAA
BrID90205	Scaffold000029	48.204	InDel	A06	ATCACCAAAACGGACAAAAA	AAATTAAGAACCGAACACCACTG
BrID10407	Scaffold000029	49.019	InDel	A06	AAGGAGAACACTTTGAATCG	TCTCGCTAACAGATACGTCC
BrID10409	Scaffold000029	49.422	InDel	A06	ATGTTATCGTGTTCCTGGAG	CACCCCAAACAAAATTTCC
BrID101157	Scaffold000050	60.141	InDel	A06	CGAGTCGATATTAGGGGATA	GAATTTCGATGTCGTGGA				KBrB049E19	KA10330-1	57.02
BoE471		62.96	SSR	A06	TTCTTAATCCAAAACACAA	ATGAGGAATCTGGTAAGG
BrID101163	Scaffold000050	65.801	InDel	A06	CAACTCATCATGTGGTTCAC	GGCTGGACAAGTAAGATACAA	KBrB035G16	B035G16-1	31.098	KBrH134H15	KS10321	54
BrID10647	Scaffold000049	68.313	InDel	A06	TGTACTTTTTGTTCCGTTGG	TTGGGAAAAGGAAATCTACC
BrID101153	Scaffold000050	70.269	InDel	A06	AGGAAGTGCTTCTAATTTGG	GCCAATGGATTCAATAGAGA
BrID10377	Scaffold000024	72.096	InDel	A06	AACACCAACAGTGAATCAAC	CGATGAGATTGGGGATTAT
BrID10649	Scaffold000049	74.475	InDel	A06	CTGTGTCTTGAGGATTAGAGG	AGAGCATCAGTTGTTTTTGG				KBrB043O20	KS10400	68.1	KBrB043O20	nia_m049	56.8
BrID90400	Scaffold000028	77.951	InDel	A06	CCCTAGCTCTTTTCTATCTCGG	CATGGCAATAGCAAAAACACA				KBrH038G19	H038G19-s3	85.5
BrID101161	Scaffold000049	80.062	InDel	A06	GGATATCATCCCAGGCTTTA	ACGAGATGGTCACGTGTT	KBrB076B03	KS10470	31.1				KBrB076B03	nia_m037	47.5
BrID10993	Scaffold000024	80.472	InDel	A06	TACCTTGTCTCGTGCTTTCT	GTAAACCAAACAAAAGACCG
BrID10403	Scaffold000028	81.168	InDel	A06	GCTGTAAATATCGATGAGGC	CCTGATCTAAAACTATCAGACG				KBrB026M24	B026M24-4	40.493
BrID10911	Scaffold000009	81.524	InDel	A06	AACCAACCAAAACTGTGTTC	AGTATGATGAGGCTCGATGT
BrID101035	Scaffold000009	81.72	InDel	A06	CTGCTAAGAAGGTCCATACG	TGCAGAGAACTAAACCAACA
BrID101089	Scaffold000009	82.307	InDel	A06	GATGGAACCATTGTGAATGT	CCCGTCTATTTTGTGATACG				KBrB023I24	KS50480	88.4
BrID10379	Scaffold000024	82.623	InDel	A06	TGACTTTTGACCTTTTCCTC	ACAAACACCTGTCCTCACTT
BrID10259	Scaffold000009	83.562	InDel	A06	GGAATAAACATGCAGAGGAA	GGAGGAATGATGTGAGTGTT
BrID10623	Scaffold000044	83.958	InDel	A06	TTAGCTGTTTTGACGATGC	TCACTCTTTCTAAACTGACGC
BrID10373	Scaffold000024	87.021	InDel	A06	CAGAACATACAACAAAGCCA	TGGATGTCGATTGGTGTTA
BrID10627	Scaffold000044	93.095	InDel	A06	AACACAGATCCAATCTAGCG	GTCCTTAGGCCAAGCATT
BrID10381	Scaffold000024	95.832	InDel	A06	CATGTAAGTCTGCCCTTTTT	TGTTGAAATCTGGTAGGAAC
BrID90005	Scaffold000024	96.368	InDel	A06	GCCATATGTCTGCAAAAGAAA	TCTAATCCATTGCCCACAAA
BrID90095	Scaffold000024	97.229	InDel	A06	TGATTGCGCTTGATGAGAGT	TGCCCACAAACATCGTTAAA
BrID10847	Scaffold000150	97.845	InDel	A06	TCATTGCCTTACTTTGTGAC	CTGACACAGGTGAATCAACA
BrID10375	Scaffold000024	99.412	InDel	A06	TAGAACATGTTGTCCGTGAA	GGTAGATTTGGTTGATCCTG
BrID10849	Scaffold000150	100.613	InDel	A06	AAAGATCTGTGGAATCATGG	GGCAAACATGGGTTGATA
BrID10371	Scaffold000024	103.042	InDel	A06	CTGATGCGAGAAGATAATGC	CTGAACCACATTGAGATTAGTG
BrID10941	Scaffold000044	106.94	InDel	A06	CAGAGTTTTGTTGGTTTTGG	TATCTTTTCGTTGTTCTCGC
BrID10253	Scaffold000009	110.693	InDel	A06	GGGTTTTGAAGGCTTACTCT	TTCACCTCTCTTCTGCTTTC
BrID10251	Scaffold000009	115.982	InDel	A06	TGGTTTGGTCAGGTTTATTC	GTCTCACATGGTTGCTAACTT
ENA23	Scaffold000009	117.975	SSR	A06	GCTGTGCCAGTTCCTCTTTC	TCATTCCAAATGGCCTTACC								ENA23	82.7
BrID90313	Scaffold000047	141.053	InDel	A06	AATAATGGTCGACGATGACTTAG	TCTTCGCAAACCCTGATCTT				KBrB089H11	KS30720	106.1	KBrB089H11	cnu_m400	115
BrID10633	Scaffold000047	149.476	InDel	A06	GAACGGATCAGGAGAAGAC	AGTCGAGAACAAGTTTCAGG				KBrH013N10	KS30770	102.4	KBrH013N10	cnu_m220	106.6
BrID10629	Scaffold000046	160.748	InDel	A06	AGAACAGAACGAAACAGCAT	GGAGGAGGAAGAGGAAAGTA
BrID90311	Scaffold000046	164.79	InDel	A06	TTGCCTAATGTATAGGTGTCCATC	TCGCGCTCTTGAATTGATTA	KBrH004M24	KS11561	96.8	KBrH004M24	KS11561	118
BoE602	Scaffold000089	176.146	SSR	A06	ATTAATCAGATGGGGTTTG	TTGAAGGCGTAAGGAAGA
BoE008	Scaffold000089	186.441	SSR	A06	AAGCGAAGTGCGTTGAAGTT	TGATGAGCGGATTAGATTATTAGG
BoE619		0	SSR	A07	CTTTAGCCTTTAGCAATGTCTG	CGGCGGGGAGTCGTCGTCA
BrID10283	Scaffold000012	3.412	InDel	A07	CGGTTAGGTCGTAACTCGTA	CTCTTCATACGCAAGTCTTT
BRMS005	Scaffold000012	4.929	SSR	A07	ACCTCCTGCAGATTCGTGTC	GCTGACCTTTCTTACCGCTC
BrID90043	Scaffold000012	6.94	InDel	A07	TCGCACATCACATTTCTG	AAGGAAATGATTCACAACACT	KBrB019O05	B019O05-5	10.596
BrID90199	Scaffold000017	8.54	InDel	A07	TTGGACCCAAATTCTTTTCG	TTGTACCTAGTACCTACCTATTCGCA
Cnu-m030		11.758	SSR	A07	GAAACAAATTATTTAAAAATCAGACCA	TGGAACAATCCGTAAAACTATGC							KBrH102A07	Cnu-m030	47.4
BrID10487	Scaffold000003	14.235	InDel	A07	TCCCTTACAAGTTCATGGAT	ATGGTAGCAACAAAACCAGT	KBrB048D12	KA30990-1	23.846
ENA6	Scaffold000153	18.244	SSR	A07	CTCGTCTTCTTCACCTACAAC	CTGACATCTTTCTCACCCAC								ENA6	12.6
BrID10325	Scaffold000017	19.097	InDel	A07	ATTCGCCTGGTACTTGATTA	TGTCCTTGGTGGAATAGTTT
BrID10327	Scaffold000017	20.416	InDel	A07	TGGTTCCTAGAATTTATGGC	AGCGTTACTTTTGGGTGATA
BrID10329	Scaffold000017	20.891	InDel	A07	AACCTGGATAAAGACTGCAT	TCTTCGTCAACTCACTTCCT
BrID10331	Scaffold000017	21.279	InDel	A07	TTCGTATCTTGAATGGTCCT	CTTTCTTCCGTCTTCATCAG
BrID10869	Scaffold000181	23.225	InDel	A07	TACGGTGGGCTTTAATTCTA	CGAAGTCGAGAGTGAGAAAA
BrID10861	Scaffold000171	23.338	InDel	A07	CAAGATTGTCCACATATAGCG	CAGACCTATTACACCCTCCA
BrID101221	Scaffold000171	23.708	InDel	A07	AACAGAGAGACAAAAGCGAG	AGCGAGAAGTTGATTGAGAG
BrID101229	Scaffold000181	24.126	InDel	A07	AAACACCTTAGTGCTTGGC	GCTGAGAGAATGTGTTGTGTT
nia-m065	Scaffold000003	26.896	SSR	A07	TTGCTTTCCCTTCACTGCTC	TGAGTCCACTCAAATAAACCCAG	KBrS009G24	KS31120	28.2				KBrS009G24	nia_m064	52.8
BrID10811	Scaffold000117	27.682	InDel	A07	GAAGCGAAAGGTGAAGGTAT	CATTTGGACCGGTGAGTAT	KBrH001J06	KS20240	0.8	KBrH001J06	KS20240	25.4
BrID10281	Scaffold000012	29.509	InDel	A07	GTGAACTTGATATTTGCAGC	AGGTTCAAACGAGCATTAAG
BrID10721	Scaffold000069	31.17	InDel	A07	CGAATGAATGAAAGCGAC	TGCTACAACGCGTTACTAAT
BrID10923	Scaffold000012	32.093	InDel	A07	CGAGTAAGCTTAGTTCCCAA	AGACGAAGTTGTTGCAGATT
BrID10485	Scaffold000003	33.665	InDel	A07	GTACACACATGGCTGACAAG	AAGCATCTCTTTCACAGAAG	KBrB048D12	KA30990-1	23.846
BrID10493	Scaffold000003	35.906	InDel	A07	AGAGCCTCATTTTCCTTCTT	CTGCACAACAATGTCTTCAT
BrID10097	Scaffold000003	36.629	InDel	A07	GTGGAACGTATGAAACAGGT	TGTGATCTTCTTTGCACTCA
Ra2A01	Scaffold000003	38.751	SSR	A07	TTCAAAGGATAAGGGCATCG	TCTTCTTCTTTTGTTGTCTTCCG				KBrB070L01	KS31100	63.9	KBrB070L01	cnu_m273	54.8
BrID10495	Scaffold000003	40.838	InDel	A07	AATCGGTCCAGTGAATGATA	AGTTAACCTTGAGTGAGCCA	KBrS009G24	KS31120	28.2				KBrS009G24	nia_m064	52.8
BrID90460	Scaffold000003	42.563	InDel	A07	CCTAAAGAGACCTCATGGTTTG	ACCGATCCAGTCCTCGGTAT	KBrB027O09	KS31140	31.3	KBrB027O09	KS31140	62.5
BrID10101	Scaffold000003	44.406	InDel	A07	GAGTTCAAACCATACATAGCAG	GCTCATCAACGCATTAATCT							KBrB025O08	cnu_m295	51.3
Cnu-m295	Scaffold000003	45.783	SSR	A07	GCTGCCTAATAGGGTGCTTG	AGAGCGCATTCAAGTCTGGT	KBrB027O09	KS31140	31.3	KBrB027O09	KS31140	62.5
BRMS036	Scaffold000003	48.436	SSR	A07	CATGGCAAGGGGTAACAAACAT	GGTCCATTCCTTTTTGCATCTG
BrID10499	Scaffold000003	49.54	InDel	A07	CAATCGAGATAGCAATGAGA	TCTTTTCTCATAACTCCCCA	KBrB044D01;KBrB034F07	KS11550;KS11560	38.2;39.1
BrID10113	Scaffold000003	52.008	InDel	A07	GTTGATTTCTCGGTTGTGTT	TCTTGTAAGTGTTCAGATGGTG				KBrB073K15	KS11280	86.9
BrID10503	Scaffold000003	53.25	InDel	A07	GCTGACGGTAAAGACGATTA	ACCAATCCCAGTATGAAGC	KBrH014G16;KBrH008A19	KS11370;KS11331	52.7;53				KBrH014G16;KBrH008A19	nia_m036;nia_m030	67.2;67.3
FITO036	Scaffold000003	54.047	SSR	A07	GGATTGCCTGAGTTTATTCTT	TCTGGAGTAGATGCTTTGGT	KBrB027F23	B027F23-4	68.257
BrID10103	Scaffold000003	54.955	InDel	A07	CGATCATATCAAATCTTGCG	AGAGCATATCGGGGAATC
KBRH143H15	Scaffold000003	56.464	SSR	A07	TCTGCATCAAAATGCTAAAATGA	TGATCTTTTAGAAACAAAGATCGAG							KBRH143H15	cnu_mKBRH143H15	64.6
BrID101075	Scaffold000003	57.06	InDel	A07	ATGGACGCCATTAGAGTGTA	GGATTAGACCGGAAGAGATT	KBrH008A19	KS11331	53				KBrH008A19	nia_m030	67.3
BrID101077	Scaffold000003	57.436	InDel	A07	GTTGATGCAACCAATAACTG	TGAGAGTGGCTATACAGCTT
BrID10501	Scaffold000003	57.723	InDel	A07	CGTTACCATCTTCCTCTTTG	TAATTAGGCTTCGAAAGTCG	KBrB006H21	KS11460	45.1	KBrB006H21	KS11460	109.9
BrID90466	Scaffold000003	57.795	InDel	A07	TTGTGTTGGTGAAGAGACGG	CGGAACTTCCCCCAAAAGTA				KBrB026G01	KS11440	73.2	KBrB026G01	cnu_m354	59.5
BoE663		58.238	SSR	A07	AATAAAAGTGCGTGCAAAGTGAGA	CGATGAAGAGCTGGCGAGTAG
BrID10109	Scaffold000003	58.837	InDel	A07	TGCATAAGATAAGCTCCCAC	GGAAGCTTTTTGTGGTGTAG	KBrH015N11	KS11400	49.9
BrID10119	Scaffold000003	62.014	InDel	A07	CTGATAGACTGGTTTGGGTT	CAGAGATTCAGTATGTGCGA
BrID90464	Scaffold000003	64.344	InDel	A07	TTTGACTGAATGAAAGACTTTTGC	CGGGAAAACGATAAACGAAA
BrID101105	Scaffold000019	66.513	InDel	A07	CCAATAACACTCTTGGACCT	AGAGAATATTGGTCCGGATT
BrID10341	Scaffold000019	67.312	InDel	A07	CGCGTGGAAATGATCTTA	GAACAAGAAGCCTGGAAGTT	KBrH011B08	KS11390	85.7	KBrH011B08;KBrB074J14	KS11390;MK014	102.8;116.872
BrID10343	Scaffold000019	68.733	InDel	A07	TACCGTTGCCTCAACTTTAT	CCTTCAACATTGATACCACA				KBrB056L15	KS11380	113.6	KBrB056L15	cnu_m516	80.1
BrID101185	Scaffold000101	70.163	InDel	A07	ATAAGGGGACCCTGTAAAAA	TTCTGTCAACTAACATCCCA	KBrB007M04	B007M04-3	99.847				KBrB034L08	cnu_m308	93.3
BrID90101	Scaffold000101	71.926	InDel	A07	GGAAGCAAGTTGGGTTAGCA	TGTGTTGCCCAAAAAGAAAA
BrID10351	Scaffold000019	74.92	InDel	A07	TAACCCATCAAATCTAGCCA	TATATCCACAACCCAAAACC
BrID10349	Scaffold000019	77.574	InDel	A07	ACTTGCGATCATGAGTTCTT	GATGCCTTAAGAGAAGCAAA
BrID10347	Scaffold000019	80.499	InDel	A07	GAAGCGTTCGTAGCAAAATA	AGATGCGTAGCTTTTTCAAG				KBrB086N06	KS11360	107.6
BrID101043	Scaffold000019	81.771	InDel	A07	GACATGACTCATCCCCTTAT	GATGGGGTAAAAGACGAGTA							KBrB084P16;KBrH012I05	cnu_m182;cnu_m310	88.0;88.2
BoE0089	Scaffold000019	86.587	SSR	A07	GAATATTCGTACACAGAGGAG	CCACACCAAGGGGCGTAGA	KBrB047M06	KS11480	93.1				KBrB021P15	cnu_m052	91.7
BrID10727	Scaffold000073	0	InDel	A08	CGGAACTGAACCTAGAAAAA	TTAATAAGAGCCCTCTCTCTC
BrID10839	Scaffold000138	13.447	InDel	A08	AGGAACAATACCCATTTGTG	GGTGTTTGTGTGTTCGGTA
BrID101199	Scaffold000120	16.89	InDel	A08	ATGATGGAGATGGACATTTG	TGTATCGGCAGAAGAATCTC	KBrB065E07	KS10870	86.3	KBrB065E07	KS10870	104.5
BrID10317	Scaffold000015	19.838	InDel	A08	GCAACAAAATAAACTTCCCC	CTTAAACTGAAGGCCCATTA
BrID10315	Scaffold000015	21.952	InDel	A08	CCAGGGAGATCTGTTTGTTA	AGTTTCCAGCACAACAGAGA
BrID10313	Scaffold000015	27.009	InDel	A08	AAGAAGCACTAGCCTCTCCT	CAAGGAAACATAAACGCTCT
BrID10311	Scaffold000015	29.61	InDel	A08	GGAGTTGGATTGATTGAGAA	TTAGCTCTGGGTAAGAAACG
BrID90197	Scaffold000015	30.783	InDel	A08	TGTTCAAACTTCCCACCCTC	GTGAGCCCAAAAGTTCCTGA
BrID10877	Scaffold000198	31.395	InDel	A08	GCTCATGACCTCAGACTTATG	GAGCGTGTTATCTCTCTTGC
BrID10309	Scaffold000015	31.611	InDel	A08	AAGCAGGGTTTGGTTTAACT	ATACATCCATTGTCGAGGAG
BrID101213	Scaffold000156	34.269	InDel	A08	ATATCGGAAAACCCACATC	AAGATGAAGCTGCTGAAGAG
BrID10427	Scaffold000032	36.914	InDel	A08	TTTGTTCTCTTCTTCCTTCG	CGACAAGATAAGGGAATCTG
BrID10425	Scaffold000032	36.984	InDel	A08	CACACACCCGTGTATAACAA	CTAACTGTAAGGGCAGCAAT				KBrB075L03	KS40480	66.7
BrID10783	Scaffold000097	39.38	InDel	A08	CTAGAGGCTGATGGATAATTG	GCACAACAACACGATCATTA
BrID10933	Scaffold000032	40.285	InDel	A08	GAGATCAGACCCTCAACAAG	GGCAACGATTCTGATTATCT				KBrB006A15	KS40490	67.2	KBrB006A15	nia_m084	4.9
Ra2E12	Scaffold000187	45.204	SSR	A08	TGTCAGTGTGTCCACTTCGC	AAGAGAAACCCAATAAAGTAGAACC								Ra2E12	23.2
BrID10263	Scaffold000010	47.023	InDel	A08	ACTCCGTTCAAATACATGCT	CAGCGTCCAAAATATGCTA	KBrB090J11	KS40740	50.2	KBrB090J11	KS40740	62.1	KBrB090J11	nia_m095	27.1
BrID10919	Scaffold000010	47.306	InDel	A08	TCAGACAACTGTTGAAATCG	CTAAAAGAACAACCACGGTC	KBrH004A18	KS40900	45.6
E060	Scaffold000097	48.743	SSR	A08	GGGTTTACATCCTCATCGGA	CGCAAAGAGATAAGCTTTGGA
BrID10267	Scaffold000010	52.551	InDel	A08	AATCTGTTCTTTCTGGGAGA	CAAGAACTTTCAAGACGTGG	KBrH004J18	KS40981	45	KBrH004J18	KS40981	58.7	KBrH004J18	nia_m061	42.6
BrID101091	Scaffold000010	54.955	InDel	A08	TGCCACGTAGTACACTTGTT	AAAACTCTACGGCTAAGGGT
BrID10275	Scaffold000010	55.593	InDel	A08	AGACCACCGCTAGTTAAAAA	ATCTTCCAAAGGGAGAGAAG
BoE579	Scaffold000010	55.7	SSR	A08	GACGACATCACAAAGCGAAACA	CGACACGGAAAGGATTGAGATT
BrID10269	Scaffold000010	55.922	InDel	A08	GTTTGTTGGTTGGTTTTAGC	AAGATGTCATGCAAAGCAGT				KBrB046G20	B046G20-1	54.017	KBrH012O06;KBrB046G20	cnu_m338;cnu_m459	45.7;54.6
BrID101045	Scaffold000020	56.651	InDel	A08	CGTTGCATGATCAGTGTATT	CGCTCGATCTGTTCTTAGAT				KBrB058M10	KR10430-1	33.077
BrID10265	Scaffold000010	58.982	InDel	A08	GGATGAAAGATTTTGACACG	GTATATGTCCGGAGCTTTTG
BrID90111	Scaffold000010	64.185	InDel	A08	GCTCGTTCGCTAGGTTGACT	TTAGCGCTTCATCAGTGTGC
BoE615		68.647	SSR	A08	TCTTCGTCTCCTCCCTCCTTCCT	GGTGATTTTGACGGGGTTTGAT
BrID10355	Scaffold000020	71.45	InDel	A08	GTAAAGCATCTGTGCCAAA	GATTTAGCTTCGCGTATGAC	KBrB017B11	KS10250	19.1	KBrB017B11	KS10250	26.2	KBrB017B11	nia_m050	69
BoE164	Scaffold000128	0	SSR	A09	AGAAGAAGAAGAGGAGAAGCAGTA	GAGGCAGCGGAGGAAGGTAA	KBrB037A09	KS40030	16.3
BrID10827	Scaffold000128	5.837	InDel	A09	CCTTAGTGGTTTTCTCTCCA	CAAGAGACTGAGCATAAGCC
BrID10809	Scaffold000114	8.032	InDel	A09	ATCAAGCAGACAAGGAACAC	CTTGACTTCCTAAGGGTTCA	KBrB044K02	B044K02-2	19.164	KBrH143A13;KBrH121P05	H143A13-3;H121P05-2	48.772;51.041	KBrB009P13	cnu_m530	5.5
BrID10829	Scaffold000128	11.251	InDel	A09	TTCAATGGAGAGACAACACA	TCCTTTCGTTTGGTACAACT	KBrB037A09	KS40030	16.3
BrID101137	Scaffold000114	13.633	InDel	A09	ATCACTGTCGCATTGTCTAA	CGTGTCAGTTACCATTTCG				KBrH143A13;KBrH121P05	H143A13-3;H121P05-2	48.772;51.041
BrID10853	Scaffold000159	17.818	InDel	A09	CTGCATTTCATAACAACCAC	TAAGGGGGAGATTACAGGTT	KBrB120K11	B120K11-4	23.756
BrID101065	Scaffold000113	21.198	InDel	A09	GGTGGTCTCGTTTTAGGTCT	TGAAGAAGACTTTGCCAGTT
BoE887	Scaffold000114	22.391	SSR	A09	CCTCCACGCGCACAGAAG	TCGAAAGAAAGAAAAAGACAGGAA				KBrB018D16	B018D16-2	31.216
BoE073		25.824	SSR	A09	CGTCGCTGATTCACCAACCAA	GAAGGACGGGGAGAAGTGAAAGAA
BrID101191	Scaffold000110	28.226	InDel	A09	ATCCACTAGTCCTCTCCTGC	GGTTTCATTAAAGTGGGTTG				KBrB051M06	KS51050	78.1
BrID10957	Scaffold000126	29.759	InDel	A09	AGTGACAAGATTTCGTGGAA	TACCGTACGAAAACTCTCCT				KBrB092J12	KS51190	81.5
BrID10675	Scaffold000057	32.061	InDel	A09	GTTTTTATGGGCGGAAATG	CTCTGCGAAATAGAAAAAGC				KBrB025K04	KS11100	110.1
BrID10813	Scaffold000118	33.862	InDel	A09	GGTTTTTGGCAACGACAG	GTGTAAAAGGAAGAACCACA	KBrS001F23;KBrH015F23	KS50560;H015F23-1	39.4;42.359	KBrH015K04;KBrH131D07;KBrH125N23	H015K04-5;H131D07-4;KS50524	57.265;61.686;71.5
BrID90069	Scaffold000110	35.938	InDel	A09	TCGAAATGATATTATGATGTTAGCAA	TTTCCCGTTGGTCTACTTGA	KBrH107K15	H107K15-s3	38.1
BrID101209	Scaffold000148	38.604	InDel	A09	ACAAAGGATTTGGGTTACAC	TGAAAGTGTGGTCAATGAGA							KBrH070I10	cnu_m356	69.7
BrID90019	Scaffold000133	39.926	InDel	A09	GGAAATACTTCATTTTTATTTCCGA	TGAGTCTTTGAAACTTAGAACGCA				KBrB033M13	B033M13-5	83.961
OI10D08		42.142	SSR	A09	TCCGAACACTCTAAGTTAGCTCC	GAGCTGTATGTCTCCCGTGC
BrID101021	Scaffold000133	43.575	InDel	A09	CTTTTTCACCAATCTCCAAC	ATGTGCATTTCAACTGTAGC				KBrB022L12	KS51160	82.7
KBRH143K20	Scaffold000133	44.253	SSR	A09	CAAATGTCTCAAGACACATAAACCA	CTAAAGCAGCAATTGGGTGTTC				KBrB022L12	KS51160	82.7	KBRH143K20	cnu_mKBRH143K20	22.4
BoE828		46.012	SSR	A09	AATGCGGCTTCTAATCCTTTTG	TGTCTGGCCAGCCGTAGCAC
BrID10959	Scaffold000127	47.709	InDel	A09	GATGAGCTTTGATTTACTGC	GAGACTGATTTTGCCATCAT				KBrB059K16	B059K16-1	95.653
BoE338		48.035	SSR	A09	AGGAAAGCAAAGAAGCCAAGAC	TACAAGCCCTAAAGGAGACACA
BoE032	Scaffold000119	51.124	SSR	A09	CTCTCACCGAATCGAATAAAAC	GTAGAGAATGGGGACGAGACCT
BrID10819	Scaffold000119	53.352	InDel	A09	TGAGTATCTCTCTTGGCAAAC	CTGCAGGTGAAAAACAAAG				KBrH014M07;KBrH010M17;KBrB095O22	KS20260;H010M17-1;B095O22-4	96.6;100.375;101.401	KBrH014M07;KBrH014M07	cnu_m157;cnu_m157	30.6;31.2
BrID90319	Scaffold000057	55.061	InDel	A09	TCCGAGGTCATCTCCTTAGC	ACACACGCTTTCATTGGGTT
BrID10667	Scaffold000054	56.777	InDel	A09	TTCCGTGGAGTATCAGAGAT	GAAACTAGGGATTCGTTTCT
BrID10665	Scaffold000054	58.777	InDel	A09	ACAAATCCAGTTTTGCTCAC	GCATGAATCGTGTGCATATT
BoE334		59.981	SSR	A09	GAGAAGGCGGTGATGACGA	TAAAACGCTAAAACCACAG
BrID101121	Scaffold000054	60.965	InDel	A09	CAATCCAGATCCGAGAGTC	GCCAAGATGTTTTATGACCT
BrID10663	Scaffold000054	61.301	InDel	A09	CCAAAATATTATTGCGGGC	GATCGTCAAGTTTCTTGTGG
BrID10669	Scaffold000054	62.02	InDel	A09	AAGAGATGCAATCACTAGGC	GCCAAGAGTGGATGAGTTT
BrID101175	Scaffold000084	64.228	InDel	A09	GGTCAATGAAGGAGCTTGT	GAAGAAGAGACAAATCTACGGA
BrID10679	Scaffold000058	65.844	InDel	A09	TAGGAGATTCAGCGAGTGAT	CGAGACTCTTAAAAGACCGA	KBrB037F09	KS11050b	67.3	KBrB037F09;KBrH099I08	KS11050b;KS50621	122.6;129.6	KBrH099I08	nia_m022	36.1
BrID10673	Scaffold000056	67.555	InDel	A09	TTTCCTTGACTTTTCTCTGC	AACACACAATCTCCCAAATC
BrID101127	Scaffold000081	70.152	InDel	A09	ATACATAGGACGTTTGGCAT	TATCGCACATAGCAAGAACA
BoE075	Scaffold000056	71.622	SSR	A09	GGTGCTGCCAAGGAGGAAATC	AAGGCTTGTAGGCACCACCAC
BrID101009	Scaffold000066	76.065	InDel	A09	CGTATAATTCGTATCCAGGC	GGATTTGCATCACCTAAAGA
BrID10611	Scaffold000040	79.112	InDel	A09	GAGAATGCTGGAAGAAGAAG	TTTTCCTTGGCTTACATAGC
BrID10713	Scaffold000066	79.653	InDel	A09	GTCTCAATTCCTTGTGGATT	TCCTCATCCAATAGCTTCAG				KBrB019J08	B019J08-2	151.292
BrID10711	Scaffold000066	79.676	InDel	A09	TGAGATTCAAAACTCTCACG	ATGGGGTGAAGACAATAGG
nia-ssr039	Scaffold000084	81.12	SSR	A09	GCATATGACCAAAGCAAGAGAA	GTGTGCCCTGATATGTGCAA				KBrS010I09	KS10630	112.6	KBrS010I09	nia_m038	42.6
BrID101207	Scaffold000145	81.913	InDel	A09	GAGTATGGCCCGAACAGT	TGTCTACATGAACCATGGAA
BrID10365	Scaffold000022	84.743	InDel	A09	AGTTCCGTTGTTTAGCTTTG	CGGTTTGTGCGAGAATTT
BrID101059	Scaffold000081	87.095	InDel	A09	GGATGATTCAACGGGATAAT	AAGTCGAATCACGTCTTGTT
BrID10609	Scaffold000040	88.03	InDel	A09	CTGATTCCACATTTCCACTT	TCTTCCTTACCTTTCCATCTC				KBrB016K20	KS10760	112.3
BrID10687	Scaffold000059	88.841	InDel	A09	AAAATCACCCTACGCAGTAA	CGAAACTTCTCGAAAATCC
BrID10685	Scaffold000059	89.223	InDel	A09	TTACGAAGAAGAAGCAAAGG	GAGTCGAAAATGGCATGTAT	KBrB041L12	B041L12-2	32.38
BrID10613	Scaffold000040	89.278	InDel	A09	ACAAGCTTATTCACACGGAT	AACAAGACCTTCCTAAAGGG				KBrB063M04	KS10840	117
BrID10607	Scaffold000040	89.735	InDel	A09	GTGTGATAAAACTGAAACGG	TGAGCAGAGCACACGTCTA
BrID101055	Scaffold000066	90.455	InDel	A09	AGACTTCAGCGGTTTGAATA	GGGTCTAGGCGAAAAATTG
BrID90137	Scaffold000045	94.155	InDel	A09	AACAGCCACACGCTCTAACC	GCTCAGATCCGAAGGAGATG	KBrB066M16	KS10590	61.7	KBrH110P20;KBrB066M16	H110P20-4;KS10590	105.877;116.4	KBrB066M16	nia_m047	43.1
BoE851	Scaffold000045	97.517	SSR	A09	TCATTTTCAACGACTCTCCACTCT	AGGGGGTTTGATTCTCTGA
BrID10955	Scaffold000112	101.462	InDel	A09	TCTACCCCATAACTGCATTC	CAGCTAATGAAGCCAAAACT
BrID10807	Scaffold000112	102.148	InDel	A09	CTCATTTTCCCCCAACTAA	CATTTGTGATAACATCCACG	KBrB049N17	KS30880	62.3	KBrB049N17	KS30880	103.3	KBrB049N17	cnu_m402	57.3
BrID10821	Scaffold000121	105.108	InDel	A09	GAAAAGGCCATGAGAATGT	GAAACCATTGGAAAGCTGAT	KBrB088I08	KS30900	63.3	KBrB088I08	KS30900	110.8	KBrB088I08	cnu_m457	59.4
BrID10175	Scaffold000006	109.514	InDel	A09	ACTCGACAAGTCATTTTGTG	GTTTGTGCCAAGCTCTTTAT
BrID10173	Scaffold000006	109.91	InDel	A09	CCTCGTGTTGTAATCTCAAAG	CTCGTTTCGAAGCATTTG
BrID10539	Scaffold000006	110.556	InDel	A09	TAAAGGGGTGGACAATAACA	GGTCAGAAGTGTTACGGGT
BrID10541	Scaffold000006	110.591	InDel	A09	TCAAGCTACTACCTTTCAAGC	TTGACTCACTTCGAGTCTGA
BoE390	Scaffold000006	110.947	SSR	A09	GGTGGCGTATCCGTAAAGGTAGA	CGCCGTCGCTGCTCCACT
BRMS016	Scaffold000006	111.372	SSR	A09	TCCCGTATCAATGGCGTAACAG	CGATGGTGACATTATTGTGGCG
BrID10187	Scaffold000006	116.121	InDel	A09	GCCATAAGTTAGGCAAAAAG	CACGTGATTTGGTAAATTCC
BrID10547	Scaffold000006	117.997	InDel	A09	TATGGCAGAGACATGACAAA	GATCTGACCGGTTAATTTGA
BrID101083	Scaffold000006	121.542	InDel	A09	GAATCAAACCGAAATCGAC	CCAGAATTACGCTGTGTTTT
BrID10903	Scaffold000006	122.423	InDel	A09	GTTTGTTAGGACTTGGGACA	GAGCTTTGAGTGATTTCGAC
ENA27	Scaffold000161	124.278	SSR	A09	AAAGGACAAAGAGGAAGGGC	TTGAAATCAAATGAGAGTGACG	KBrB019F12	B019F12-1	35.143	KBrH007M18	H007M18-4	69.88		ENA27	74.3
BrID101217	Scaffold000161	126.398	InDel	A09	ACTAGTTACCAACACCCTCG	ACCAAACTCGACACAAAGTT	KBrB019F12	B019F12-1	35.143	KBrH007M18	H007M18-4	69.88
BrID101271	Scaffold000182	127.306	InDel	A09	CAATGCTTCATGTCATGTCT	TTGGAGACTCTGCAGTATATGT
BrID90071	Scaffold000074	128.604	InDel	A09	TTTCACACTCTCTCTCTCCCTCTT	CGGAACTTGGAAACGAAGAC				KBrB019I24	KS20300	75.3	KBrB019I24	cnu_m377	69.5
BoE974	Scaffold000074	129.809	SSR	A09	TAGATCGGACGGAGGAAGGAAGA	TTGGGCTGGAGGTAGACGAAGAG				KBrB082F21;KBrB017F11	B082F21-2;KA20270-3	65.4;71.793	KBrB082F21	cnu_m574	72.3
BrID10735	Scaffold000074	130.997	InDel	A09	ACGGCTTAGGCAGTGTAGTA	TCGTATCACGTATCCAGTCA	KBrB025M01;KBrS009B06	KS20310;S009B06-4	28;28.895				KBrH108D07;KBrB025M01	nia_m131;cnu_m263	69.2;69.4
BrID10729	Scaffold000074	134.749	InDel	A09	GTATGATGATGTATCCAGACAG	GCTAAAAGCCTAACACAAAG	KBrH092O19	KS_H092O19	23.3
BrID10733	Scaffold000074	136.995	InDel	A09	TTCTCTGTTCTCATGCTGTG	CGATTTGAAAAGTTTCGAGC
BrID10659	Scaffold000053	142.404	InDel	A09	CATGAGTTGAGCTTGTGAAC	CCTCACGGTTGTTTCATTAT	KBrB034P14	B034P14-2	20.093	KBrB034P14	B034P14-2	57.298
BrID90317	Scaffold000053	145.811	InDel	A09	TTCAAGACCCAACGAGAAGG	GGTGGTGGATACCTGCATCT
BrID10661	Scaffold000053	147.315	InDel	A09	TGATGGTGCAATAGAACTTG	CCAGTCTGAGTATAGATGGCA				KBrH130B23	H130B23-s3	51.9
BrID10743	Scaffold000077	148.594	InDel	A09	GTGTGAAATGTTTCCTATCG	AATGATGACTGTTTCCTAGGTC
BrID10753	Scaffold000082	159.079	InDel	A09	ATAGAGGTGGCCCGTATAAT	AGTTGATTTCCTTCCTCGAT
BrID10731	Scaffold000074	165.496	InDel	A09	TTACTGAATCGACGACTTTG	GTGTTTGCCTGGTGTTACTT
BrID101053	Scaffold000053	175.751	InDel	A09	GAGAAATCCAGCCACAAAA	ATGGGGTCGATTAACTGTAA
BrID90153	Scaffold000082	188.537	InDel	A09	CCCCTACGTGGTGGCTATAA	GATTTGGTTAAGCGGGTGAA				KBrB089B13	KS10040	28.5
BrID10761	Scaffold000087	0	InDel	A10	AATACCATTGACATTGAGGC	TTTGTCAGATGCTGTTCTTG	KBrB030F10	B030F10-2	40.242				KBrB030F10	nia_m034	5.3
BrID10833	Scaffold000136	4.009	InDel	A10	CTGCCAATTCACCATTTTAC	TCTGAGAGCCATGAATTACC
BrID10339	Scaffold000018	7.935	InDel	A10	CTCTCCGCCTCTCTCATT	CGCGTCTTTACTTGAAACTT
BrID10333	Scaffold000018	20.502	InDel	A10	TCGGAAGATTGTTGGTCTAC	TTCTCCAAGTCTCATTTTCG
BrID101023	Scaffold000136	23.292	InDel	A10	CCTCCTATTTCCTTTTCTCC	CCACCACAATCTTTTGTGAA
BrID10337	Scaffold000018	25.142	InDel	A10	CTCCCTCAACTAGCTGGTAA	GAACACTCGTCAAATCAGAAG
BrID90452	Scaffold000002	26.854	InDel	A10	AATCCAGCCCACTAAATCCA	CCATGATGACAGCTGATTGAA
BrID10763	Scaffold000087	31.559	InDel	A10	ATGATAAGCAAAAAGGGTCC	CGACTGACAAAACCGATAAT	KBrB030F10	B030F10-2	40.242				KBrB030F10	nia_m034	5.3
BrID10091	Scaffold000002	34.732	InDel	A10	TGAGTGGATGAGACAGATCA	AGTACCTCAAGGTGCCATTA
BrID10335	Scaffold000018	35.388	InDel	A10	CGATTCAGATCTCATCTAACCT	CGTCCTTCTAAGGTCAGTTAC
BrID101041	Scaffold000018	35.788	InDel	A10	TACCATCACACATCAAAACG	TAAAGTGCATACACTGCTGC
BrID101247	Scaffold000227	36.581	InDel	A10	CTCATTTTGAGGACTTCTACAG	GACACACACACTCACACAAA
BrID10081	Scaffold000002	38.946	InDel	A10	GCCTTGGTTCAAGTCTCTTA	ACTCTTCCAAAGTAGCACCA
BrID10075	Scaffold000002	44.209	InDel	A10	TGGACTATATGGCAGATCCT	TGCGTTAAACTAAAAGGAGG
BrID10477	Scaffold000002	47.61	InDel	A10	GGGGTTCAACCTATTCTTTT	CGGGATTACAGTAACAATGC
BrID101085	Scaffold000008	50.001	InDel	A10	CCATCCTGAGTTTATTTGAG	AGTTACACAGAGGAATCTTGTC
BrID10563	Scaffold000008	53.76	InDel	A10	TCCTTGAGAATTTCTGCTTC	GTCAACCTTCTGTCCTGAGA
BrID10071	Scaffold000002	56.172	InDel	A10	GTATACAAACGCCCTGAAAC	CTTCCAAAGTCAAGCAGGT
BnCO-10	Scaffold000008	57.087	SSR	A10	TAAGCAACTGAGGATTCGGATT	TGGTTGACCCGCATGTG
BrID10905	Scaffold000008	57.66	InDel	A10	AACATGAATACAATCACCCC	CCTCTCAATGAGTCATCTTGT
BniCOLind1	Scaffold000008	58.486	InDel	A10	AGAAGATGAAGCAGAGGC	ACTGTAATCGACAAGGTCCAG
BrID10217	Scaffold000008	60.152	InDel	A10	AAGTGTATGGGTGAAATTGG	AGCCTCTACGAACATTGTGT	KBrB012O13;KBrH009B23	KS50250;KS50240b	16.6;18.3	KBrH009B23	KS50240b	23.1	KBrB012O13	nia_m103	50.5
BrID10565	Scaffold000008	61.168	InDel	A10	CACACACACACAAGAACACC	AAGAGAGTGGAGGAAGGAAG	KBrH009B23	KS50240b	18.3	KBrH009B23	KS50240b	23.1
BrID90115	Scaffold000008	62.589	InDel	A10	TTCAACAAAATCAAGACCGAAA	AAGGAAAAAGACAAGAGAGATGGA
BrID10473	Scaffold000002	64.789	InDel	A10	GATTGATTCCTCTTTTGCCT	AAGCACATAAACACCATTCC
BrID10567	Scaffold000008	67.361	InDel	A10	TGGAAGTATTTTGACTTGCC	TGTGTGCTCACCTGTTTTAG
BrID10225	Scaffold000008	81.744	InDel	A10	ACTCCATAACCCCAAATCTC	GAATGGTTCGACTGTGACTT				KBrB087B10	KS50310	27.9
BrID10223	Scaffold000008	81.966	InDel	A10	GAAAAGACCCTGCTACCTTC	CGGTTACCGACTTGGATATT				KBrB007J05	B007J05-1	0
BrID10571	Scaffold000008	82.21	InDel	A10	ATTAATTCCCCTGAGCAATC	GGTTTTGAATCGGCTTTGTA
BrID90147	Scaffold000008	82.442	InDel	A10	CGTCCCTCTTAAAGTTGCGT	AAGCCGACGTTTACAAGATAATTT	KBrB012O13	KS50250	16.6				KBrB012O13	nia_m103	50.5
BrID10577	Scaffold000008	83.04	InDel	A10	GGAACACAAGCTTCCATTT	TGTGTTCCAAGAAACTGTGA
BrID10573	Scaffold000008	83.638	InDel	A10	TCTCTTCCAAAAGTAAACGC	GCAAAGCTAGTTGGTTTGTT
BrID10575	Scaffold000008	84.053	InDel	A10	TTTTCTCTCTCTTAGCATCTCC	GTTTTTATCCGCAGACACAT
BrID90398	Scaffold000008	84.234	InDel	A10	TCAATGAACACCAAGGACCA	TGTACTGAGTAACATAGAGAGAACCAA				KBrB087B10	KS50310	27.9
BrID10229	Scaffold000008	84.263	InDel	A10	GCAGTCTTAGCGAGAATATCA	CATTGCTTTCTGTCGATCTC	KBrH009B23	KS50240b	18.3	KBrH009B23	KS50240b	23.1
BrID10907	Scaffold000008	84.768	InDel	A10	ACACTAAACCACCCATGTTC	TGGAGAGAAATAGCGGTAAA
BrID10233	Scaffold000008	87.671	InDel	A10	TGCTTCTTGTGATGATTGTC	ACCGTGTTGTTGTCCACTA
BrID101087	Scaffold000008	88.402	InDel	A10	ACATTGTGGACACACTCAAA	GCTTAGCGAAAGAGAGAGAA	KBrB012O13;KBrH009B23	KS50250;KS50240b	16.6;18.3	KBrH009B23	KS50240b	23.1	KBrB012O13	nia_m103	50.5
ENA18	Scaffold000008	90.579	SSR	A10	TTAAAATGAAACCCACCCGA	TGTTGGGCAACATCCATTTA								ENA18	67.2
ENA2	Scaffold000008	92.492	SSR	A10	GATGGTGATGGTGATAGGTC	GAAGAGAAGGAGTCAGAGATG				KBrB034N10	KS50150	8.7
BrID10569	Scaffold000008	94.725	InDel	A10	CATCTTTCTTCTCACACATCAC	GGTAGAGGAGAGGTTCCTTG
BrID10579	Scaffold000008	99.928	InDel	A10	CGTTGGAACATGTTGTTTAG	AGCCAAGTTGAAAACTCAAG	KBrH009B23	KS50240b	18.3	KBrH009B23	KS50240b	23.1
The markers which have been mapped in the previously published maps were indicated by bold and italic letters.
The oriented scaffolds were highlighed by bold letters.
The references for previously mapped markers were listed below.
KBRH139B23	Wu,2008	Kim,2009
Ra2G09			Lou,2007
BRMS056	Wu,2008
BC46	Wu,2008
ENA28	Wu,2008	Kim,2009
BrFLC2			Lou,2007
BC48	Wu,2008
BRMS043	Wu,2008	Kim,2009	Lou,2007
BRMS042	Wu,2008	Kim,2009	Lou,2007
BRMS042-2	Wu,2008	Kim,2009	Lou,2007
BRMS050		Kim,2009
BRMS034	Wu,2008	Kim,2009	Lou,2007
ENA4	Wu,2008	Kim,2009
BC105	Wu,2008
BC113	Wu,2008
ENA20		Kim,2009
ENA23		Kim,2009
BRMS005	Wu,2008
ENA6	Wu,2008	Kim,2009
Ra2A01			Lou,2007
BRMS036	Wu,2008		Lou,2007
FITO036	Wu,2008
KBRH143H15	Wu,2008	Kim,2009
Ra2E12		Kim,2009	Lou,2007
E060		Kim,2009
OI10D08			Lou,2007
KBRH143K20	Wu,2008	Kim,2009
ENA27		Kim,2009
ENA18	Wu,2008	Kim,2009
ENA2		Kim,2009

## Sheet: Sheet3
OI12F11
BC46
BoE531
BoE611
BRMS269-2
BoE320
BoE955
nia-ssr076
BoE125
ENA4
BoE567
nia-ssr036
BoE417
BoE683
BoE185
BoE600
BoE471
BoE619
Cnu-m030
BoE663
BoE615
BoE073
OI10D08
BoE828
BoE338
BoE334
